# Supplementary material for: Epidemiology of Shuni Virus in Horses in South Africa
Source: Viruses. 2021 May 19;13(5):937. doi: 10.3390/v13050937 (PMC8158722; doi:10.3390/v13050937)
Supplement: Supplementary file 1 [file viruses-13-00937-s001.zip]

Archive with 1 entries (1 files):
- viruses-1116235-supplementary.pdf
